# Supplementary material for: Interplay between Mg2+ and Ca2+ at multiple sites of the ryanodine receptor
Source: Nat Commun. 2024 May 15;15:4115. doi: 10.1038/s41467-024-48292-3 (PMC11096358; doi:10.1038/s41467-024-48292-3)
Supplement: Supplementary file 9 — Source Data [file 41467_2024_48292_MOESM9_ESM.zip]

Archive with 2 entries (2 files):
- Source Data for Figure 1.ods
- Source Data for Figure 4.zip
