# Supplementary material for: Interplay between Mg2+ and Ca2+ at multiple sites of the ryanodine receptor
Source: Nat Commun. 2024 May 15;15:4115. doi: 10.1038/s41467-024-48292-3 (PMC11096358; doi:10.1038/s41467-024-48292-3)
Supplement: Supplementary file 9 — Source Data [file 41467_2024_48292_MOESM9_ESM.zip › Source Data for Figure 1.ods]

## Sheet: Fig1A-rawdata
Effect of Mg, ATP, and Mg-ATP on RyR1
Ca_only
Tube-No	Ca conc (uM)	pCa	CPM-1	CPM-2	CPM-3	CPM-control	Sp-CPM1	Sp-CPM2	Sp-CPM3	Mean Sp-CPM	SEM
1	0		189.0	134.8	167.0	98.2	90.8	36.6	68.8	65.4	15.7
2	0.1	-7.0	128.2	101.0	128.4	154	-25.8	-53	-25.6	-34.8	9.1
3	0.5	-6.3		142.6	144.6	120.4		22.2	24.2	23.2	1.0
4	1	-6.0	248.0	299.4	675.6	149.4	98.6	150	526.2	258.3	134.8
5	5	-5.3		1132.6	1207.4	131.8		1000.8	1075.6	1038.2	37.4
6	10	-5.0	1038.8	1041.6	1147.2	112.6	926.2	929	1034.6	963.3	35.7
7	50	-4.3	1065.6	1233.2	1293.2	119.2	946.4	1114.01	1174	1078.1	68.1
8	100	-4.0	848.6	848.4	1496.8	101.0	747.6	747.4	1395.8	963.6	216.1
9	200	-3.7	621.2	592.8	778.6	102.6	518.6	490.2	676	561.6	57.8
10	500	-3.3	286.2	342.2	400.6	129.6	156.6	212.6	271	213.4	33.0
11	1000	-3.0	171.6	272.4	202.4	107.0	64.6	165.4	95.4	108.5	29.8
12	2000	-2.7	160.4	164.4	163.8	129.0	31.4	35.4	34.8	33.9	1.2
Ca ATP
Tube-No	Ca conc (uM)	pCa	CPM-1	CPM-2	CPM-3	CPM-control	Sp-CPM1	Sp-CPM2	Sp-CPM3	Mean Sp-CPM	SEM
1	0.0		257.8	188.8	613.6	123.8	134	65	489.8	229.6	131.6
2	0.1	-7.0	356.8	179.4	427.2	189.0	167.8	-9.6	238.2	132.1	73.7
3	0.5	-6.3		276.2	503.2	156.6		119.6	346.6	233.1	113.5
4	1.0	-6.0	1148	1132.6	1507.8	127.6	1020.4	1005	1380.2	1135.2	122.6
5	5.0	-5.3		2027.6	3396.0	103.6		1924	3292.4	2608.2	684.2
6	10.0	-5.0	3043.4	2849.6	2508.0	102.6	2940.8	2747	2405.4	2697.7	156.5
7	50.0	-4.3	3066.8	2875.4	3053.6	120.2	2946.6	2755.2	2933.4	2878.4	61.7
8	100.0	-4.0	2858.6	2192.6	3367.8	105.8	2752.8	2086.8	3262	2700.5	340.3
9	200.0	-3.7	2009	1765.0	3241.6	114	1895	1651	3127.6	2224.5	457.0
10	500.0	-3.3	1033.6	811.0	1415.2	88	945.6	723	1327.2	998.6	176.4
11	1000.0	-3.0	683.2	588.2	791.2	98.8	584.4	489.4	692.4	588.7	58.6
12	2000.0	-2.7	296.4	313.4	495.0	92.6	203.8	220.8	402.4	275.7	63.6
Mg ATP
Tube-No	Ca conc (uM)	pCa	CPM-1	CPM-2	CPM-3	CPM-control	Sp-CPM1	Sp-CPM2	Sp-CPM3	Mean Sp-CPM	SEM
1	0.0		193	110.6	156.0	164.4	28.6	-53.8	-8.4	-11.2	23.8
2	0.1	-7.0	158.6	138.8	131.8	162.4	-3.8	-23.6	-30.6	-19.3	8.0
3	0.5	-6.3		133.0	101.8	120.8		12.2	-19	-3.4	15.6
4	1.0	-6.0	206.6	143.2	117.6	123.2	83.4	20	-5.6	32.6	26.5
5	5.0	-5.3		313.4	88.0	108.6		204.8	-20.6	92.1	112.7
6	10.0	-5.0	140.8	125.4	101.2	106.4	34.4	19	-5.2	16.1	11.5
7	50.0	-4.3	225.8	176.8	122.0	60.6	165.2	116.2	61.4	114.3	30.0
8	100.0	-4.0	408.6	207.0	110.0	56.8	351.8	150.2	53.2	185.1	87.9
9	200.0	-3.7	365.2	144.0	155.0	92.4	272.8	51.6	62.6	129.0	72.0
10	500.0	-3.3	298.6	188.8	236.2	101.8	196.8	87	134.4	139.4	31.8
11	1000.0	-3.0	342.2	259.4	216.4	88	254.2	171.4	128.4	184.7	36.9
12	2000.0	-2.7	142.2	183.2	187.4	70.6	71.6	112.6	116.8	100.3	14.4
Mg_only
Tube-No	Ca conc (uM)	pCa	CPM-1	CPM-2	CPM-3	CPM-control	Sp-CPM1	Sp-CPM2	Sp-CPM3	Mean Sp-CPM	SEM
1.0	0.0		153	141.6	96	164.4	-11.4	-22.8	-68.4	-34.2	17.4
2.0	0.1	-7.0	136	129.6	116	162.4	-26.4	-32.8	-46.4	-35.2	5.9
3.0	0.5	-6.3	189.8	144.8	85	120.8	69	24	-35.8	19.1	30.4
4.0	1.0	-6.0	199	180	108.8	123.2	75.8	56.8	-14.4	39.4	27.5
5.0	5.0	-5.3	126.4	130	91	108.6	17.8	21.4	-17.6	7.2	12.4
6.0	10.0	-5.0	174.4	227.8	68	106.4	68	121.4	-38.4	50.3	47.0
7.0	50.0	-4.3	161	114	109.4	60.6	100.4	53.4	48.8	67.5	16.5
8.0	100.0	-4.0	196	213.4	124.4	56.8	139.2	156.6	67.6	121.1	27.2
9.0	200.0	-3.7	151.8	174	141	92.4	59.4	81.6	48.6	63.2	9.7
10.0	500.0	-3.3	147	157.2	104.6	101.8	45.2	55.4	2.8	34.5	16.1
11.0	1000.0	-3.0	98.6	136.2	82	88	10.6	48.2	-6	17.6	16.0
12.0	2000.0	-2.7	108.6	85.4	100.4	70.6	38	14.8	29.8	27.5	6.8
	All_data_plotted - Fig1A
						Sp-CPM -Avg (n=3)
Plotted points	Free Ca (uM)	Free Ca (M)	pCa (Free Ca)	Ca_only	CaATP	Ca_MgATP	Mg	SEM_Ca	SEM_CaATP	SEM_MgATP	SEM_Mg
2.0	0.1	0.0000001	-7.0	-34.8	132.1	-19.3	-35.2	9.1	73.7	8.0	5.9
3.0	0.5	0.0000005	-6.3	23.2	233.1	-3.4	19.1	1.0	113.5	15.6	30.4
4.0	1.0	0.000001	-6.0	258.3	1135.2	32.6	39.4	134.8	122.6	26.5	27.5
5.0	5.0	0.000005	-5.3	1038.2	2608.2	92.1	7.2	37.4	684.2	112.7	12.4
6.0	10.0	0.00001	-5.0	963.3	2697.7	16.1	50.3	35.7	156.5	11.5	47.0
7.0	50.0	0.00005	-4.3	1078.1	2878.4	114.3	67.5	68.1	61.7	30.0	16.5
8.0	100.0	0.0001	-4.0	963.6	2700.5	185.1	121.1	216.1	340.3	87.9	27.2
9.0	200.0	0.0002	-3.7	561.6	2224.5	129.0	63.2	57.8	457.0	72.0	9.7
10.0	500.0	0.0005	-3.3	213.4	998.6	139.4	34.5	33.0	176.4	31.8	16.1
11.0	1000.0	0.001	-3.0	108.5	588.7	184.7	17.6	29.8	58.6	36.9	16.0
12.0	2000.0	0.002	-2.7	33.9	275.7	100.3	27.5	1.2	63.6	14.4	6.8

## Sheet: Fig1B-rawdata
Effect of Mg, ATP and MGATP on 50uM activated RyR1
Mg_only
Tube Num	Free Ca	Total Ca reqd	Free Mg	Total Mg reqd	pMg	CPM2	CPM3	CPM4	CPMcontrol	Sp-CPM2	Sp-CPM3	Sp-CPM4	Mean-SpCPM	SEM
	M	M	M	M
0	0	EGTA/Cold Ryn	0	0		192	282.6	404.6	115.6	76.4	167	289	177.5	61.6
1	0.00005	0.0003503	0.000001	0.000001	-6.0	1130	1281.4	981.6	143.2	986.8	1138.2	838.4	987.8	86.5
2	0.00005	0.0003503	0.000005	0.000005	-5.3	1015.4	1441.8	1073.2	122.4	893.0	1319.4	950.8	1054.4	133.5
3	0.00005	0.0003503	0.00001	0.00001	-5.0	1214	1039.8	1158	121	1093.0	918.8	1037	1016.3	51.3
4	0.00005	0.0003503	0.00005	0.00005	-4.3	747.6	915	853.4	109.8	637.8	805.2	743.6	728.9	48.9
5	0.00005	0.0003503	0.0001	0.0001	-4.0	684.4	722.6	793.6	148.4	536.0	574.2	645.2	585.1	32.0
6	0.00005	0.0003503	0.00025	0.00025	-3.6	283.4	466.4	579.2	162.4	121.0	304	416.8	280.6	86.2
7	0.00005	0.0003503	0.0005	0.0005	-3.3	197.2	221.4	285.6	144.2	53.0	77.2	141.4	90.5	26.4
8	0.00005	0.0003503	0.001	0.001	-3.0	154.4	150.8	204	104.8	49.6	46	99.2	64.9	17.2
9	0.00005	0.0003503	0.0015	0.0015	-2.8	80.2	121.8	126	116.4	-36.2	5.4	9.6	-7.1	14.6
10	0.00005	0.0003503	0.0025	0.0025001	-2.6	86.2	147.8	207.6	92.8	-6.6	55	114.8	54.4	35.0
11	0.00005	0.0003503	0.005	0.0050003	-2.3	89.2	144.6	120.4	96.4	-7.2	48.2	24	21.7	16.0
MgATP
Tube Num	Free Ca	Total Ca reqd	Free Mg	Total MgATP	pMgA	CPM2	CPM3	CPM4	CPMcontrol	Sp-CPM2	Sp-CPM3	Sp-CPM4	Mean-SpCPM	SEM
	M	M	M	M
0	0	0	0	0		183	160.6	125.6	153.6	29.4	7	-28	2.8	16.7
1	0.00005	0.00035	9.9E-07	0.000001	-6.0	1403.2	1435.8	919.8	167.4	1235.8	1268.4	752.4	1085.5	166.8
2	0.00005	0.000351	0.0000048	0.0000051	-5.3	1160	1253.4	1308.2	133.8	1026.2	1119.6	1174.4	1106.7	43.3
3	0.00005	0.000352	0.0000099	0.0000107	-5.0	1565.6	1056.6	1166.2	118	1447.6	938.6	1048.2	1144.8	154.7
4	0.00005	0.000359	0.0000469	0.000064	-4.2	986	744	1008.6	100.8	885.2	643.2	907.8	812.1	84.7
5	0.00005	0.000366	0.0000861	0.0001437	-3.8	786	537.6	740.8	135.8	650.2	401.8	605	552.3	76.4
6	0.00005	0.00037	0.0001705	0.0004151	-3.4	300.2	539.8	485.6	87.2	213.0	452.6	398.4	354.7	72.5				Sp-CPM – Specific CPM = TotalCPM-Control CPM
7	0.00005	0.0004	0.0002819	0.0008978	-3.0	127	202	192.2	130.4	-3.4	71.6	61.8	43.3	23.5
8	0.00005	0.00043	0.0004323	0.0018862	-2.7	109.2	151.6	130.4	123.2	-14.0	28.4	7.2	7.2	12.2
9	0.00005	0.000454	0.0005477	0.0028817	-2.5	121.4	117	142.4	119.8	1.6	-2.8	22.6	7.1	7.8
10	0.00005	0.00049	0.0007307	0.0048779	-2.3	90.4	110.6	107.8	106	-15.6	4.6	1.8	-3.1	6.3
11	0.00005	0.00056	0.0010675	0.009875	-2.0	75.2	62.2	109.6	114	-38.8	-51.8	-4.4	-31.7	14.1
ATP
Tube Num	Free Ca	Total Ca reqd	Free Mg	Total	pATP	CPM2	CPM3	CPM4	CPMcontrol	Sp-CPM2	Sp-CPM3	Sp-CPM4	Mean-SpCPM	SEM
	M	M	M	ATP required(M)
0	0	0	0	0		187.2	130	212.8	144.6	42.6	-14.6	68.2	32.1	24.5
1	0.00005	0.0003496	0	0.000001	-6.0	1184.4	908.4	1094.2	252	932.4	656.4	842.2	810.3	81.3
2	0.00005	0.0003503	0	0.000005	-5.3	1181.4	997	1107.8	128	1053.4	869	979.8	967.4	53.6
3	0.00005	0.0003513	0	0.00001	-5.0	1274.8	1055.4	1196.6	177	1097.8	878.4	1019.6	998.6	64.2
4	0.00005	0.0003589	0	0.00005	-4.3	1326.6	883.6	1253	147.4	1179.2	736.2	1105.6	1007.0	137.1
5	0.00005	0.0003684	0	0.0001	-4.0	1208.4	1151.8	1318.6	98.8	1109.6	1053	1219.8	1127.5	49.0
6	0.00005	0.0003971	0	0.00025	-3.6	1001	1279.4	1684.6	111	890.0	1168.4	1573.6	1210.7	198.5
7	0.00005	0.0004447	0	0.0005	-3.3	1230	1089.8	1690	93	1137.0	996.8	1597	1243.6	181.3
8	0.00005	0.0005401	0	0.001	-3.0	2013.8	1661.6	2942.8	90.8	1923.0	1570.8	2852	2115.3	382.1
9	0.00005	0.0006355	0	0.0015	-2.8	2452.2	2251.8	3337.7	129	2323.2	2122.8	3208.7	2551.6	333.6
10	0.00005	0.0008262	0	0.0025	-2.6	2804.6	2762.8	2643.6	114.2	2690.4	2648.6	2529.4	2622.8	48.2
11	0.00005	0.001303	0	0.005	-2.3	3225.2	2619.2	2887.8	109.4	3115.8	2509.8	2778.4	2801.3	175.3

## Sheet: Fig-1C_raw_data
			R1	R2	R3	Mean
		Ca2+/ATP	3942.81	3764.02	3821.4	3842.743
		Ca2+/Mg2+/ATP	138.8	112.4	130.2	127.1333
		Ca2+/ACP	7686.02	8063.65	8386.66	8045.443
		Ca2+/Mg2+/ACP	2405.61	2620.22	3247.43	2757.753
